# Supplementary material for: Thoughtseeds: A Hierarchical and Agentic Framework for Investigating Thought Dynamics in Meditative States
Source: Entropy (Basel). 2025 Apr 24;27(5):459. doi: 10.3390/e27050459 (PMC12110063; doi:10.3390/e27050459)
Supplement: Supplementary file 1 [file entropy-27-00459-s001.zip]

Archive with 1 entries (1 files):
- entropy-3542628-supplementary S1.pdf
